# Supplementary material for: The Effect of Antioxidant Supplementation on Operated or Non-Operated Varicocele-Associated Infertility: A Systematic Review and Meta-Analysis
Source: Antioxidants (Basel). 2021 Jul 1;10(7):1067. doi: 10.3390/antiox10071067 (PMC8301171; doi:10.3390/antiox10071067)
Supplement: Supplementary file 1 [file antioxidants-10-01067-s001.zip]

Archive with 1 entries (1 files):
- antioxidants-1265304-supplementary.pdf
